# Supplementary material for: Clusters of SARS-CoV-2 Lineage B.1.1.7 Infection after Vaccination with Adenovirus-Vectored and Inactivated Vaccines
Source: Viruses. 2021 Oct 22;13(11):2127. doi: 10.3390/v13112127 (PMC8623206; doi:10.3390/v13112127)
Supplement: Supplementary file 1 [file viruses-13-02127-s001.zip]

Archive with 1 entries (1 files):
- viruses-1396994-supplementary.pdf
